# Supplementary material for: Adaptive sampling with Oxford Nanopore offers a simple way to improve the efficiency of plant metagenomic studies
Source: New Phytol. 2025 Aug 5;248(4):1620–4. doi: 10.1111/nph.70450 (PMC12529027; doi:10.1111/nph.70450)
Supplement: Supplementary file 1 — Table S1 Metagenomics data were produced from maize roots/rhizosphere soil via standard shotgun metagenomics or via adaptive sampling, and the ratio of host and nonhost reads were determined. Table S2 Adaptive data from maize roots/rhizosphere soil contained many more reads than the shotgun data; therefore, it was subsampled to a comparable size to the shotgun data and reanalysed for potential biases. Please note: Wiley is not responsible for the content or functionality of any Supporting Information supplied by the authors. Any queries (other than missing material) should be directed to the New Phytologist Central Office. [file NPH-248-1620-s001.xlsx]

## Sheet: Table S1
Table S1 Metagenomics data was produced from maize roots/rhizosphere soil via standard shotgun metagenomics or via adaptive sampling, both with a P2 solo (Oxford Nanopore Technologies, UK). The number of non-host reads were determined, and how many mapped to bacteria via Kraken 2.
SampeID	SampleType	Method	Mean length	Mean quality	Initial reads	Initial bp (Mbp)	Non-host reads	Non-host bp (Mbp)	Non-host (%)	Bacteria reads	Bacteria (Mbp)	Bactera (%)
Soil1	Rhizosphere soil	Shotgun	4474.6	20.1	8438	37.7567	5371	24.0331	63.6525	4633	20.7308	54.9064
Soil2	Rhizosphere soil	Shotgun	5848.5	19.9	27347	159.939	23068	134.913	84.3529	20264	118.514	74.0995
Soil3	Rhizosphere soil	Shotgun	5831.1	19.9	8657	50.4798	6912	40.3046	79.8429	6021	35.1091	69.5507
Soil4	Rhizosphere soil	Shotgun	4842.5	20.2	8825	42.7351	5555	26.9001	62.9462	4809	23.2876	54.4929
Soil5	Rhizosphere soil	Shotgun	5222.2	19.8	13111	68.4683	10913	56.9899	83.2355	9542	49.8302	72.7786
Roots1	Roots	Shotgun	4172.2	21	13780	57.4929	168	0.70093	1.21916	141	0.58828	1.02322
Roots2	Roots	Shotgun	4701.2	21.2	10196	47.9334	448	2.10614	4.39388	408	1.91809	4.00157
Roots3	Roots	Shotgun	4386.8	21.3	16193	71.0355	192	0.842266	1.1857	174	0.763303	1.07454
Roots4	Roots	Shotgun	4511.1	21.1	17353	78.2811	247	1.11424	1.42339	211	0.951842	1.21593
Roots5	Roots	Shotgun	3925.1	20.8	2850	11.1865	22	0.0863522	0.77193	21	0.0824271	0.736842
Soil1	Rhizosphere soil	Depletion	5548.4	19.4	785624	4358.96	739990	4105.76	94.1914	648789	3599.74	82.5826
Soil2	Rhizosphere soil	Depletion	6571.9	19.6	3486259	22911.3	3391038	22285.6	97.2687	3004944	19748.2	86.1939
Soil3	Rhizosphere soil	Depletion	5529	21.4	1036816	5732.56	1003579	5548.79	96.7943	887885	4909.12	85.6357
Soil4	Rhizosphere soil	Depletion	6082.1	19.4	816225	4964.36	767051	4665.28	93.9754	665535	4047.85	81.5382
Soil5	Rhizosphere soil	Depletion	6134.9	19.4	1590061	9754.87	1540801	9452.66	96.902	1359020	8337.45	85.4697
Roots1	Roots	Depletion	4292.4	17.6	137178	588.823	23388	100.391	17.0494	20750	89.0673	15.1263
Roots2	Roots	Depletion	5439.3	18.4	149720	814.372	61370	333.81	40.9898	56099	305.139	37.4693
Roots3	Roots	Depletion	4563.3	18.2	168409	768.501	27346	124.788	16.2378	23931	109.204	14.21
Roots4	Roots	Depletion	4749.2	17.8	178042	845.557	29956	142.267	16.8252	26753	127.055	15.0262
Roots5	Roots	Depletion	3841.8	17.6	27355	105.092	3662	14.0687	13.3869	3157	12.1286	11.5409
Abbreviations: Mbp - megabase pairs.

## Sheet: Table S2
Table S2 Adaptive data from maize roots/rhizosphere soil contained many more reads than the shotgun data. Therefore the adaptive data was subset to 10,000 reads per sample then compared to the original unsubset data to check for bias in the number of reads found to be host.
SampleID	Non-host (%)		Bacteria (%)
	Subset	Non subset	Subset	Non subset
Soil1	95.45	94.1914	93.79	82.5826
Soil2	99.42	97.2687	87.88	86.1939
Soil3	98.97	96.7943	96.85	85.6357
Soil4	95.52	93.9754	82.97	81.5382
Soil5	99.37	96.902	87.1	85.4697
Roots1	16.74	17.0494	14.76	15.1263
Roots2	42.3	40.9898	38.85	37.4693
Roots3	16.69	16.2378	14.6	14.21
Roots4	17.92	16.8252	16.02	15.0262
Roots5	13.74	13.3869	11.74	11.5409
